# Supplementary material for: Mitophagy in the pathogenesis and management of disease
Source: Cell Res. 2026 Jan 5;36(1):11–37. doi: 10.1038/s41422-025-01203-7 (PMC12765899; doi:10.1038/s41422-025-01203-7)
Supplement: Supplementary file 1 — Supplementary information, Table S1 [file 41422_2025_1203_MOESM1_ESM.xlsx]

## Sheet: Sheet2
Table. S1 | Summary of key stimuli and their core mechanisms
Category of stimulus	Specific stimuli	Key mechanism	Cell/tissue/species	No. of reference
Depolarization	Mitochondrial depolarization with CCCP, oligomycin/antimycin A (OA), FCCP, valinomycin, rotenone, etc.	PINK1-Parkin pathway	Hela/HEK293/MEF/SH-SY5Y/HepG2/U2OS/HCT116/H1975/A549 cells, human fibroblasts, Drosophila, etc.	38-42, 47-49, 72-75, 78, 85, 91, 126, 152-154, 161, 162, 297, 300, 489
	Mitochondrial depolarization with CCCP	NIX-dependent, PINK1-Parkin-independent pathway	Human fibroblasts (PINK1 or Parkin deficiency)	106
	Oligomycin/antimycin A (OA)	HUWE1-IKKα-AMBRA1-dependent, PINK1-Parkin-independent pathway	HeLa cells (Parkin-free)	155
	Mitochondrial depolarization by overexpression of Synphilin-1	PINK1-Synphilin-1-SIAH-1 pathway	SH-SY5Y cells	474
	Antimycin A	PINK1-Parkin-dependent MDVs	Isolated mitochondria from bovine heart or mouse liver, Hela/COS7 cells	501, 503, 504
Hypoxia, Ischemia, or I/R	Hypoxia	BNIP3/BNIP3L-PINK1-Parkin pathway	Drosophila, DLD1/LS174/MCF7/PC3/786-O/MEF/CCL39 cells	91, 170, 194
	Hypoxia	USP19 (or MARCH5 KD)-FUNDC1-LC3 pathway	Hela cells	136, 131, 137
	Hypoxia	Depletion of SNX10 promotes the degradation of mitochondrial proteins.	U2OS cells	184
	Glucose deprivation (mimicing ischemia), ischemia, ischemia/reperfusion injury	Ischemia-induced mitophagy is depedent on AMPK, while reperfusion-induced mitophagy is dependent on Beclin1.	Cardiac myocytes, heart	333
	Ischemia/reperfusion injury	BNIP3	Cardiomyocytes	99
Exercise, oxidative stress, or OXPHOS	Exhaustive exercise	PINK1-Parkin pathway	Mouse heart	92
	Exercise (acute treadmill running and endurance exercise), electrical stimulation-induced contractions, fasting (24/48 h)	AMPK-ULK1 pathway	Skeletal muscle, Tibialis anterior (TA) muscles	353-355
	Pressure overload via transverse aortic constriction (TAC) surgery	AMPK-BCL2L13 pathway	Mouse heart	143
	AMPKα2 overexpression in TAC model	AMPKα2-PINK1-Parkin pathway	Mouse heart	336
	Oxidative stress	ATAD3B promotes the clearance of damaged mtDNA in a PINK1‐independent manner	HEK293/Hela/COS7 cells	185
	OXPHOS-inducing medium (glucose-free, acetoacetate-containing)	PINK1-Parkin/MUL1 pathwy	MEF cells	473
	OXPHOS-inducing medium (Glucose-free media containing galactose or acetoacetate)	SAMM50-p62-mediated piecemeal mitophagy	Hela cells	182, 183
Infection	Salmonella infection	NDP52-TBK1-OPTN pathway	Hela cells	65, 66
	Inflammasome activators (ATP, MSU, alum, DOTAP, and nigericin)	Parkin-p62 pathway	Macrophages (BMDM)	255
	LPS+IL-10 treatment		Macrophages (BMDM)	257
	Human parainfluenza virus type 3 (HPIV3), Influenza A virus (IAV), SARS-CoV-2	Interaction of viral proteins with LC3 and TUFM or NIX	Hela/HEK293T/A549 cells	272-275
Disease-related	Excess α-synuclein	PINK1/Parkin pathway	Drosophila larvae, mouse brain, postmortem human disease brain	199, 200
	AD-linked chronic mitochondrial stress	Parkin-dependent pathway	Mutant hAPP neurons, AD patient brains	214
	Oncogenic KRAS mutant	NIX-dependent pathway	MEF/FA6/Suit2 cells, PDAC tissue, pancreatic tumor organoids	276
	Diabetes, high glucose	PINK1-Parkin pathwy	The submandibular gland (SMG) in diabetic mice, SMG-C6 cells	314
	Mitochondrial stasis (by deleting Drp1 and Opa1 in livers)	p62-mediated ubiquitination in Parkin-independent mitophagy	Mouse liver	326
	Iron-depletion stress	FKBP8	Hela cells	146
Physiological conditions	Paternal mitochondrial elimination after fertilization	PINK1-Parkin pathwy	Mouse embryos, C. elegans	161, 162, 473
	Mitochondrial fission		MEF, liver cancer-initiating cells (LCICs)	299, 485, 488
	Maturation of reticulocytes or erythroid cells	NIX-LC3/GABARAP pathway	Reticulocytes/RBCs	100, 101, 104
	Differentiation of retinal ganglion cells	NIX-dependent pathway	Retinas/retinal ganglion cells	105
	Bax/Bak-mediated apoptosis	ATG5/7-dependent, Parkin-independent pathway	MEF cells	306
Compounds	Mitochondria-targeted ubiquitin chains, or chemical-induced mitochondrial ubiquitination	OPTN-ATG9A-dependent, PINK1-Parkin-independent pathway	Hela cells	80
	Selenite	MUL1-ULK1 pathway	Hela/MEF cells	472
	Ceramide stress, or selenite	Interaction of LC3B-II and ceramide upon Drp1-mediated fission	UM-SCC-22A/MEF cells	178, 181
	Inhibitor of LRRK2 (GSK3357679A)	ATG5-dependent, PINK1-independent pathway	MEF, mouse brain/neurons	207
	Urolithin A (UA)	PINK1-Parkin pathway	C. elegans, SH-SY5Y cells, hippocampus, mouse neuroretina and retinal pigment epithelium, APTK CRC organoids, mouse PDAC tumor cells and tissues, mouse heart, mouse muscle, myoblasts from DMD patients, human skeletal muscle, neurons, BV2 microglial cells, PC12 cells, macrophages, BMDM, T cells, hematopoietic stem cell	210, 264, 287, 288, 328, 339-342, 363-376, 381
	Ketoconazole	PINK1-Parkin pathway	HCC cells, xenografts, and a patient-derived xenograft (PDX) model	286
	PPARδ agonist	PINK1-Parkin pathway	Tie2+ hematopoietic stem cell	296
	Cyanidin‐3‐O‐glucoside (C3G)	PINK1-Parkin pathway	AML‐12 cells, hepatocytes from NAFLD patients	321
	Thymol	PINK1-Parkin pathway	Zebrafish larvae, C. elegans, mouse adult fibroblasts, mouse muscle/liver	343
	NAM, SIRT1 activators (fisetin or SRT1720)		Normal fibroblasts, MCF-7/H460/HCT116 cells	346
	NR, NMN, Olaparib (AZD2281)	PINK1-NIX pathway	Primary neurons, SH-SY5Y cells, mouse cortex samples, C. elegans, Drosophila	342-346
	Olaparib (AZD2281)	ATG5-dependent pathway	BRCA1/2 mutant breast cancer cells	357
	Spermidine	ATG5	Cardiomyocytes	350
	Spermidine	ATM-dependent activation of the PINK1/Parkin pathway	Human fibroblasts	351
	Spermidine		Yeast, Drosophila, C. elegans, human immune cells (PBMC), mouse geriatric satellite cells, rat skeletal muscle, mouse/porcine oocytes	386, 389-391
	Kinetin triphosphate (KTP), kinetin riboside	PINK1 activitor	SH-SY5Y/HEK293/Hela/MEF cells	397, 398, 401
	MTK458/ABBV-1088	PINK1 activator	Hela cells, mouse primary cultured neurons, mouse striatum brain pieces	403
	PARL-IN-1 (a ketoamide inhibitor of PARL)	PINK1-Parkin pathway	HEK293T cells	405
	BIO-2007817	Parkin activator	Hela cells expressing Parkin Ubl mutations	407
	ST-539 (USP30 inhibitor)		CD8+ T cells	305
	MTX115325 (USP30 inhibitor)		Hela/SH-SY5Y cells, mouse brain, dopaminergic neurons	415
	MTX115652 (USP30 inhibitor)	PINK1-Parkin pathway	Hela cells, mouse heart	416
	FT3967385 (an N-cyano pyrrolidine compound, a USP30 inhibitor)	PINK1-Parkin pathway	SH-SY5Y cells	418
	MF-094 (USP30 inhibitor)		C2C12 cells	420
	Compound 39 (a benzosulphonamide molecule, a USP30 inhibitor)		Dopaminergic neuron	421
	The Q14 peptide of USP30 (autoinhibition)		A172 cells	422
	UMI-77	MCL-1-LC3A pathway	HEK293T/Hela/MEF/SH-SY5Y cells, mouse barin	429
	Mitophagy-inducing coumarin (MIC)	BNIP3-dependent pathway	C. elegans, N27/C2C12 cells	430
	CAP-1902		Mouse muscle/brain/heart	431, 432
